# Supplementary material for: Immune Landscape and an RBM38-Associated Immune Prognostic Model with Laboratory Verification in Malignant Melanoma
Source: Cancers (Basel). 2022 Mar 21;14(6):1590. doi: 10.3390/cancers14061590 (PMC8946480; doi:10.3390/cancers14061590)
Supplement: Supplementary file 1 [file cancers-14-01590-s001.zip]

Archive with 1 entries (1 files):
- cancers-1640999-supplementary.pdf
